# Supplementary material for: Hedgehog Signaling Functions in Spermatogenesis and Keeping Hemolymph–Testis Barrier Stability in Eriocheir sinensis
Source: Int J Mol Sci. 2025 Jun 4;26(11):5378. doi: 10.3390/ijms26115378 (PMC12155367; doi:10.3390/ijms26115378)
Supplement: Supplementary file 1 [file ijms-26-05378-s001.zip]

Archive with 2 entries (2 files):
- Figures S1-S6.pdf
- Table S1.pdf
